# Supplementary material for: Ultra-Rapid serial visual presentation reveals dynamics of feedforward and feedback processes in the ventral visual pathway
Source: eLife. 2018 Jun 21;7:e36329. doi: 10.7554/eLife.36329 (PMC6029845; doi:10.7554/eLife.36329)
Supplement: Source data 1. — Decoding target images; resolving categorical information; and computing MEG-fMRI representational similarities. [file elife-36329-data1.zip]

Archive with 17 entries (12 files):
- source data 1/data/
- source data 1/data/fMRI_ROI_RDMs/
- source data 1/data/fMRI_ROI_RDMs/Figure5_fMRI_RDMs.mat
- source data 1/data/MEG_RDMs/
- source data 1/data/MEG_RDMs/AllFigures_MEG_RDMs_rsvp_speed17ms.mat
- source data 1/data/MEG_RDMs/AllFigures_MEG_RDMs_rsvp_speed34ms.mat
- source data 1/data/MEG_RDMs/AllFigures_MEG_RDMs_speed500ms.mat
- source data 1/data/MEG_ROI_RDMs/
- source data 1/data/MEG_ROI_RDMs/AllFigures_MEG_ROI_RDMs_speed17ms.mat
- source data 1/data/MEG_ROI_RDMs/AllFigures_MEG_ROI_RDMs_speed34ms.mat
- source data 1/data/MEG_ROI_RDMs/AllFigures_MEG_ROI_RDMs_speed500ms.mat
- source data 1/functions/
- source data 1/functions/conncomp.m
- source data 1/functions/permutation_cluster_1sample.m
- source data 1/source_code1_Figure2.m
- source data 1/source_code1_Figure3.m
- source data 1/source_code1_Figure5.m
