# Supplementary material for: Ultra-Rapid serial visual presentation reveals dynamics of feedforward and feedback processes in the ventral visual pathway
Source: eLife. 2018 Jun 21;7:e36329. doi: 10.7554/eLife.36329 (PMC6029845; doi:10.7554/eLife.36329)
Supplement: Source data 1. — Decoding target images; resolving categorical information; and computing MEG-fMRI representational similarities. [file elife-36329-data1.zip › source data 1/functions/conncomp.m]

function [clustersize,clusters,numcluster] = conncomp(map)
% function [clustersize,clusters,numcluster] = conncomp(map)
%
% Returns connected components of a map
%
% Author: Dimitrios Pantazis, MIT

%initialize
N = ndims(map); %map number of dimensions
dn = size(map); %dimensions
nvoxels = prod(size(map)); %number of voxels
mapmask = map~=0; %find non-zero voxels, convert to logical (possible NaNs exist)
ndx = find(mapmask); %index of suprathreshold voxels
ndx(isnan(map(ndx)))=[]; %remove NaNs
nsupvoxels = length(ndx); %number of suprathreshold voxels
i = 0; %no clusters initially
clusters{1} = []; %initially empty cluster

%if no suprathreshold voxels exist
if isempty(ndx)
    numcluster = 0;
    clusters = {[]};
    clustersize = 0;
    return
end

%template of neighbouring coordinates, used to expand a cluster (expndx)
expndx = rem(floor([0:3^N-1]' * 3.^(-N+1:0)),3) - 1; %build a list of neighbor indexes
s = sum(abs(expndx),2);
conn = 'minimal';
if strcmp(conn,'maximal')
    expndx(s == 0,:) = []; %remove same point
elseif strcmp(conn,'minimal')
    expndx(s == 0 | s == N,:) = []; %remove points with no common edge (all dimensions change) or same point
end
expndx = expndx';
connectivity = size(expndx,2);

%find clusters
for k = 1:nsupvoxels %for all supratheshold voxels
    
    %index of suprathreshold voxel
    svox_ndx = ndx(k);
    
    %if voxel already belongs to a cluster, continue to next iteration
    if ~mapmask(svox_ndx) %if map is 0
        continue
    end
    
    %create new cluster
    i = i+1;
    clustersize(i) = 1; %new cluster
    clusters{i} = {svox_ndx}; %new cluster voxel
    mapmask(svox_ndx) = 0; %found this voxel
    cluster_exp = svox_ndx; %initialize cluster expand variable
    
    %expand cluster
    while ~isempty(cluster_exp) %while the cluster keeps expanding
        
        %convert cluster_exp to multiple indexing scheme (from single indexing scheme)
        v = cell(N,1);
        [v{:}] = ind2sub(size(mapmask),cluster_exp(:));
        
        %apply neighborhood template to voxels v (separately per dimension)
        for n = 1:N
            vexp{n} = bsxfun(@plus,v{n},expndx(n,:)); %apply in each dimension
            vexp{n} = vexp{n}(:); %convert to column
            ndx0{n} = find(~vexp{n})'; %indices of 0 points
            ndxout{n} = find(vexp{n} == dn(n)+1)'; %indices of points exceeding map dimension
        end
        ndx_rm = [ndx0{:} ndxout{:}]; %indices of all out of boundary voxels
        for n = 1:N
            vexp{n}(ndx_rm) = []; %remove out of boundary voxels
        end
        cluster_exp = sub2ind(size(mapmask),vexp{:}); %convert to single indexing
        cluster_exp = cluster_exp(mapmask(cluster_exp)); %remove subthreshold voxels (or already found)
        cluster_exp = unique(cluster_exp); %keep unique voxels
        clustersize(i) = clustersize(i) + numel(cluster_exp); %update cluster size
        clusters{i}{end+1} = cluster_exp; %expand cluster, using multiple cells is fast
        mapmask(cluster_exp) = 0; %remove voxels from map (already found)
        
    end
end

%assemble clusters
numcluster = length(clusters);
for i = 1:length(clusters)
    clusters{i} = cat(1,clusters{i}{:});
end
