# Supplementary material for: Ultra-Rapid serial visual presentation reveals dynamics of feedforward and feedback processes in the ventral visual pathway
Source: eLife. 2018 Jun 21;7:e36329. doi: 10.7554/eLife.36329 (PMC6029845; doi:10.7554/eLife.36329)
Supplement: Source data 1. — Decoding target images; resolving categorical information; and computing MEG-fMRI representational similarities. [file elife-36329-data1.zip › source data 1/functions/permutation_cluster_1sample.m]

function [SignificantTimes, clusters,clustersize,StatMapPermPV] = permutation_cluster_1sample(data, nperm, cluster_th, significance_th, tail)
% function [SignificantTimes, clusters,clustersize,StatMapPermPV] = permutation_cluster_1sample(data, nperm, cluster_th, significance_th, tail)
%
% Performs one-sided cluster-size test on data values. 
%
% INPUT: 
%   data: matrix of observations x variables x variables x ...
%   nperm: number of permutations
%   cluster_th: cluster definition threshold
%   significance_th: significance threshold
%   tail: 'right' or 'both' (default)
% 
% OUTPUT:
%   Significant Times:  times with significant clusters
%   clusters:           clusters above cluster defining threshold
%   clustersize:        size of identified culsters
%
% Author: Dimitrios Pantazis

if ~exist('tail') || strcmp(tail,'both')
    cluster_th = cluster_th/2;
end

%if pvalues have not been precomputed
if ~exist('StatMapPermPV')
    
    %initialize
    [nsamples ntimes] = size(data);
    StatMapPerm = single(zeros(nperm,ntimes));
        
    %first permutation sample is original data
    StatMapPerm(1,:) = mean(data,1) ./ std(data);
    
    %perform permutations
    parfor i = 2:nperm
        if ~rem(i,100)
            disp(['permutation: ' num2str(i) ' out of ' num2str(nperm)]);
        end
        if ~rem(i,1000)
            disp([num2str(i) ' out of ' num2str(nperm) ' permutations']);
        end
        perm = single(sign(rand(nsamples,1)-0.5));
        data_perm = diag(perm) * data;
        StatMapPerm(i,:) = mean(data_perm,1) ./ std(data_perm);
    end
    %convert to pvalues
    StatMapPermPV = (nperm+1 - tiedrank(StatMapPerm))/nperm;
end

%find maximum statistic (cluster size)
[clustersize,clusters,nclusters] = conncomp(StatMapPermPV(1,:)<=cluster_th);
clustermax(1) = max(clustersize);
parfor i = 2:nperm
    if ~rem(i,100)
        disp(['permutation: ' num2str(i) ' out of ' num2str(nperm)]);
    end
    if ~rem(i,1000)
        disp([num2str(i) ' out of ' num2str(nperm) ' permutations']);
    end
    [clustersizeperm,clustersperm,nclustersperm] = conncomp(StatMapPermPV(i,:)<=cluster_th);
    clustermax(i) = max(clustersizeperm);
end
    
clustermax_sorted = sort(clustermax);
th = clustermax_sorted(nperm*(1-significance_th));

SignificantTimes = cat(1,clusters{clustersize>th});
