# Supplementary material for: Ultra-Rapid serial visual presentation reveals dynamics of feedforward and feedback processes in the ventral visual pathway
Source: eLife. 2018 Jun 21;7:e36329. doi: 10.7554/eLife.36329 (PMC6029845; doi:10.7554/eLife.36329)
Supplement: Source data 1. — Decoding target images; resolving categorical information; and computing MEG-fMRI representational similarities. [file elife-36329-data1.zip › source data 1/source_code1_Figure2.m]

% Code for plotting decoding Time series in Figure 2 of manuscript
% Author: Yalda Mohsenzadeh

clear; clc

mat_location = pwd;
plot_flag = input('Please enter 1 for Figure 2b, 2 for Figure 2c, 3 for Figure 2d: ');

% loading the data
load([mat_location '\data\MEG_RDMs\AllFigures_MEG_RDMs_rsvp_speed17ms.mat']);
MEG_RDM_1 = MEG_RDM_TIME;
clear MEG_RDM_TIME;
load([mat_location '\data\MEG_RDMs\AllFigures_MEG_RDMs_rsvp_speed34ms.mat']);
MEG_RDM_2 = MEG_RDM_TIME;
clear MEG_RDM_TIME;
load([mat_location '\data\MEG_RDMs\AllFigures_MEG_RDMs_speed500ms.mat']);
MEG_RDM_3 = MEG_RDM_TIME;
clear MEG_RDM_TIME;

if plot_flag == 1
    title_text = 'Grand total';
    mask = tril(ones(24), -1); n =sum(mask(:));
elseif plot_flag == 2
    title_text = 'Within face set';
    mask = [tril(ones(12), -1) zeros(12); zeros(12,24)]; n =sum(mask(:));
elseif plot_flag ==3
    title_text = 'Within object set';
    mask = [zeros(12,24); zeros(12) tril(ones(12), -1)]; n =sum(mask(:));
end


Time = -300:1:900;


for subj =1:17
    Data_1(subj, :) = sum(sum(squeeze(MEG_RDM_1(subj, :,:,:)).*repmat(mask, [1, 1, 1201]),1),2)/n;
    Data_2(subj, :) = sum(sum(squeeze(MEG_RDM_2(subj, :,:,:)).*repmat(mask, [1, 1, 1201]),1),2)/n;
end
for subj =1:16
    Data_3(subj, :) = sum(sum(squeeze(MEG_RDM_3(subj, :,:,:)).*repmat(mask, [1, 1, 1201]),1),2)/n;
end
addpath(genpath('functions'));
disp('running stats ...')
nperm = 1000;cluster_th = 0.05;alpha = 0.05;
[stat_stime_1] = permutation_cluster_1sample(Data_1(:,:) -50, nperm, cluster_th, alpha);
[stat_stime_2] = permutation_cluster_1sample(Data_2(:,:) -50, nperm, cluster_th, alpha);
[stat_stime_3] = permutation_cluster_1sample(Data_3(:,:) -50, nperm, cluster_th, alpha);

text_size = 16;

disp('plotting the figure ...');

h = figure;
plot(Time, mean(Data_3), 'LineWidth',4,'Color',[202 0 32]/255); hold on
plot(Time, mean(Data_2), 'LineWidth',4,'Color',[5 113 176]/255);
plot(Time, mean(Data_1), 'LineWidth',4,'Color',[244 165 130]/255);

YMIN = 45;
YMAX = 90;

line('XData', [min(Time),max(Time)], 'YData', [50 50], 'LineStyle', '-', 'LineWidth', 1.0, 'Color',[0 0 0]);%[204/255 102/255 0]);

line('XData', [0 0], 'YData', [YMIN,YMAX], 'LineStyle', '-', 'LineWidth', 1.0, 'Color',[0 0 0]);

line(Time(stat_stime_3),YMAX-1,'Marker', 'o','Markersize', 6, 'color', [202 0 32]/255);
line(Time(stat_stime_2),YMAX-2,'Marker', 'o','Markersize', 6, 'color', [5 113 176]/255);
line(Time(stat_stime_1),YMAX-3,'Marker', 'o','Markersize', 6, 'color', [244 165 130]/255);

axis([-300,900,YMIN,YMAX]);

set(gca,'xtick', -1000:200:2400);
set(gca,'FontSize',text_size);
box off
set(gcf,'color','white') 

legend({'500 ms per picture', '34 ms per picture', '17 ms per picture'}, 'Position', [0.7088 0.6034 0.1778 0.1957])
legend('boxoff')
title(title_text, 'FontSize', text_size)
xlabel('Time(ms)');
ylabel('Decoding accuracy(%)');

disp('All finished!');
