# Supplementary material for: Ultra-Rapid serial visual presentation reveals dynamics of feedforward and feedback processes in the ventral visual pathway
Source: eLife. 2018 Jun 21;7:e36329. doi: 10.7554/eLife.36329 (PMC6029845; doi:10.7554/eLife.36329)
Supplement: Source data 1. — Decoding target images; resolving categorical information; and computing MEG-fMRI representational similarities. [file elife-36329-data1.zip › source data 1/source_code1_Figure3.m]

% Code for plotting the difference of between category decoding Time series
% minus within category decodings in Figure 3 of manuscript
% Author: Yalda Mohsenzadeh

clear; clc

mat_location = pwd;

load([mat_location '\data\MEG_RDMs\AllFigures_MEG_RDMs_rsvp_speed17ms.mat']);
MEG_RDM_1 = MEG_RDM_TIME;
clear MEG_RDM_TIME;
load([mat_location '\data\MEG_RDMs\AllFigures_MEG_RDMs_rsvp_speed34ms.mat']);
MEG_RDM_2 = MEG_RDM_TIME;
clear MEG_RDM_TIME;
load([mat_location '\data\MEG_RDMs\AllFigures_MEG_RDMs_speed500ms.mat']);
MEG_RDM_3 = MEG_RDM_TIME;
clear MEG_RDM_TIME;


title_text = 'Between';
mask_Between = [zeros(12,24);ones(12) zeros(12)]; n_Between = sum(mask_Between(:));

mask_Within = [tril(ones(12), -1) zeros(12); zeros(12) tril(ones(12), -1)]; n_Within =sum(mask_Within(:));

Time = -300:1:900;

for subj =1:17
    Data_1(subj, :) = sum(sum(squeeze(MEG_RDM_1(subj, :,:,:)).*repmat(mask_Between, [1, 1, 1201]),1),2)/n_Between ...
                        - sum(sum(squeeze(MEG_RDM_1(subj, :,:,:)).*repmat(mask_Within, [1, 1, 1201]),1),2)/n_Within;
    Data_2(subj, :) = sum(sum(squeeze(MEG_RDM_2(subj, :,:,:)).*repmat(mask_Between, [1, 1, 1201]),1),2)/n_Between ...
                        - sum(sum(squeeze(MEG_RDM_2(subj, :,:,:)).*repmat(mask_Within, [1, 1, 1201]),1),2)/n_Within;
end
for subj =1:16
    Data_3(subj, :) = sum(sum(squeeze(MEG_RDM_3(subj, :,:,:)).*repmat(mask_Between, [1, 1, 1201]),1),2)/n_Between ...
                        - sum(sum(squeeze(MEG_RDM_3(subj, :,:,:)).*repmat(mask_Within, [1, 1, 1201]),1),2)/n_Within;
end
    
addpath(genpath('functions'));
nperm = 1000;cluster_th = 0.05;alpha = 0.05;
[stat_stime_1] = permutation_cluster_1sample(Data_1(:,:) -0, nperm, cluster_th, alpha);
[stat_stime_2] = permutation_cluster_1sample(Data_2(:,:) -0, nperm, cluster_th, alpha);
[stat_stime_3] = permutation_cluster_1sample(Data_3(:,:) -0, nperm, cluster_th, alpha);    
    
    

YMAX = 25;
YMIN = -4;

disp('plotting the figure');

figure,

plot(Time, mean(Data_3), 'LineWidth',5,'Color',[202 0 32]/255); hold on
plot(Time, mean(Data_1), 'LineWidth',5,'Color',[244 165 130]/255); hold on
plot(Time, mean(Data_2), 'LineWidth',5,'Color',[5 113 176]/255); hold on

line(Time(stat_stime_1),YMAX-2.5,'Marker', 'o','Markersize', 6, 'color', [244 165 130]/255);
line(Time(stat_stime_2),YMAX-1.5,'Marker', 'o','Markersize', 6, 'color', [5 113 176]/255);
line(Time(stat_stime_3),YMAX-0.5,'Marker', 'o','Markersize', 6, 'color', [202 0 32]/255);
line('XData', [min(Time),max(Time)], 'YData', [0 0], 'LineStyle', '-', 'LineWidth', 1.5, 'Color',[0 0 0]);
line('XData', [0 0], 'YData', [YMIN,YMAX], 'LineStyle', '-', 'LineWidth', 1.5, 'Color',[0 0 0]);


legend({'500 ms per picture', '34 ms per picture', '17 ms per picture'}, 'Position', [0.7088 0.6034 0.1778 0.1957])

axis([-300,900,YMIN,YMAX]);
xlabel('Time(ms)');
ylabel('Difference (% decoding accuracy)');
set(gca,'xtick', -1000:200:2400);
set(gca,'FontSize',16);
box off
legend('boxoff')

set(gcf,'color','white')
