# Supplementary material for: Ultra-Rapid serial visual presentation reveals dynamics of feedforward and feedback processes in the ventral visual pathway
Source: eLife. 2018 Jun 21;7:e36329. doi: 10.7554/eLife.36329 (PMC6029845; doi:10.7554/eLife.36329)
Supplement: Source data 1. — Decoding target images; resolving categorical information; and computing MEG-fMRI representational similarities. [file elife-36329-data1.zip › source data 1/source_code1_Figure5.m]

% Code for ROI_fMRI ROI_MEG fusion and fusion time_series in Figure 5 of paper
% Author: Yalda Mohsenzadeh

clear; clc

mat_location = pwd;
plot_flag = input('Please enter 1 for Figure 5c, 2 for Figure 5d, 3 for Figure 5e: ');


% Loading MEG_ROI_RDMs
    Time = -300:1:900;
if plot_flag == 1
    load([mat_location '\data\MEG_ROI_RDMs\AllFigures_MEG_ROI_RDMs_speed500ms.mat'])

    title_text ='500 ms per picture';
    n_subjects =1:1:16;


elseif plot_flag == 2
    load([mat_location '\data\MEG_ROI_RDMs\AllFigures_MEG_ROI_RDMs_speed34ms.mat'])

    title_text ='34 ms per picture';
    n_subjects =1:1:17;


elseif plot_flag == 3
    load([mat_location '\data\MEG_ROI_RDMs\AllFigures_MEG_ROI_RDMs_speed17ms.mat'])

    title_text ='17 ms per picture';
    n_subjects = 1:1:17;


end
% Loading fMRI_ROI_RDMs
load([mat_location '\data\fMRI_ROI_RDMs\Figure5_fMRI_RDMs.mat'])

Mean_MRI_RDM_IT = squeeze(mean(MRI_RDMs_IT));
Mean_MRI_RDM_V1 = squeeze(mean(MRI_RDMs_V1));

% fMRI MEG fusion
for n_subject = n_subjects
    
    parfor t =1:size(MEG_RDM_V1,4)
        MEGV1_MRIV1_cor_subj(n_subject,t) = corr(squareform(squeeze(MEG_RDM_V1(n_subject,:,:,t)))', squareform(Mean_MRI_RDM_V1)', 'type','Spearman');
        MEGIT_MRIIT_cor_subj(n_subject,t) = corr(squareform(squeeze(MEG_RDM_IT(n_subject,:,:,t)))', squareform(Mean_MRI_RDM_IT)','type', 'Spearman');
    end
    
end

addpath(genpath('functions'));
nperm = 1000;cluster_th = 0.05;alpha = 0.05;
[SigTimes_MEGV1_MRIV1] = permutation_cluster_1sample(MEGV1_MRIV1_cor_subj(:,:) -0, nperm, cluster_th, alpha);
[SigTimes_MEGIT_MRIIT] = permutation_cluster_1sample(MEGIT_MRIIT_cor_subj(:,:) -0, nperm, cluster_th, alpha);


% plotting figure
disp('plotting the figure ...');

text_size = 16;
max_y = 0.5;
min_y = -0.1;
figure,
plot(Time , mean(MEGV1_MRIV1_cor_subj), 'Linewidth', 4, 'color', [208,28,139]/255); hold on
plot(Time , mean(MEGIT_MRIIT_cor_subj), 'Linewidth', 4, 'color', [77,172,38]/255); hold on
try
line(Time(SigTimes_MEGV1_MRIV1),-0.05,'Marker', 'o','Markersize', 8, 'color', [208,28,139]/255);
end
line(Time(SigTimes_MEGIT_MRIIT),-0.08,'Marker', 'o','Markersize', 8, 'color', [77,172,38]/255);
title(title_text, 'FontSize', text_size)
ylabel('Spearman s rho');
xlabel('Time(ms)');
set(gca, 'FontSize',text_size)
legend( 'EVC', 'IT')
line('XData', [0 0], 'YData', [-5,max_y], 'LineStyle', '-', 'LineWidth', 1.0, 'Color',[0 0 0]);

line('XData', [min(Time),max(Time)], 'YData', [0 0], 'LineStyle', '-', 'LineWidth', 1.0, 'Color',[0 0 0]);
    axis([-300,900,min_y,max_y]);
    set(gca,'xtick', -1000:200:2000);
    set(gca,'ytick', -1:0.1:1);
box off
legend('boxoff')
set(gcf,'color','white')
